# Supplementary material for: Can visual interpretation of NucliSens graphs reduce the need for repeat viral load testing?
Source: PLoS One. 2019 Nov 20;14(11):e0223597. doi: 10.1371/journal.pone.0223597 (PMC6867593; doi:10.1371/journal.pone.0223597)
Supplement: S1 Dataset — (ZIP) [file pone.0223597.s003.zip]

Archive with 1 entries (1 files):
- S3Dataset Code book_v1.docx
