# Supplementary material for: Can visual interpretation of NucliSens graphs reduce the need for repeat viral load testing?
Source: PLoS One. 2019 Nov 20;14(11):e0223597. doi: 10.1371/journal.pone.0223597 (PMC6867593; doi:10.1371/journal.pone.0223597)
Supplement: S2 Dataset — (ZIP) [file pone.0223597.s004.zip › S4Dataset.xlsx]

## Sheet: Sheet1
labidno	sex	agecat	resdiag	resdiag4	rslt1ra	rslt2ra	finraa	rslt1rb	rslt2rb	finrab	consres	rptesres
490159	1	9	1	0	9	9	9	9	9	9	9	1
478909	1	1	1	0	0	0	0	0	0	0	0	0
479034	1	1	1	0	9	9	9	0	0	0	0	0
479220	1	2	1	0	9	9	9	9	9	9	9	0
479442	1	2	9	0	0	0	0	0	0	0	0	1
482763	1	2	1	0	0	0	0	0	0	0	0	1
496463	2	1	9	0	0	0	0	0	0	0	0	0
496467	9	1	9	0	0	0	0	0	0	0	0	0
497363	2	1	9	0	0	0	0	0	0	0	0	0
497366	1	1	9	0	0	0	0	0	0	0	0	0
493152	2	1	1	0	9	9	9	9	9	9	9	0
497048	1	1	1	0	9	9	9	9	9	9	9	0
497050	1	1	1	0	9	9	9	9	9	9	9	0
494899	1	1	1	0	9	9	9	9	9	9	9	0
497167	2	1	1	0	9	9	9	9	9	9	9	0
497164	1	1	1	0	9	9	9	9	9	9	9	0
497209	1	1	1	0	0	0	0	0	0	0	0	0
497210	2	1	1	0	9	9	9	9	9	9	9	1
498478	9	9	9	0	0	0	0	0	0	0	0	0
498442	2	1	1	0	9	9	9	9	9	9	9	0
498443	1	1	9	0	9	9	9	9	9	9	9	0
498458	1	1	4	2	9	9	9	9	9	9	9	1
495330	1	1	9	0	9	9	9	9	9	9	9	0
495331	9	1	9	0	0	0	0	0	0	0	0	0
499997	1	1	9	0	9	9	9	9	9	9	9	0
500811	2	2	1	0	9	9	9	9	9	9	9	1
500812	2	2	1	0	9	9	9	9	9	9	9	0
500889	1	1	1	0	0	0	0	0	0	0	0	0
500862	1	1	1	0	9	9	9	9	9	9	9	0
500870	1	1	1	0	9	9	9	9	9	9	9	0
500983	1	1	1	0	9	9	9	9	9	9	9	0
529817	1	1	1	0	9	9	9	9	9	9	9	1
531675	9	1	9	0	9	9	9	9	9	9	9	0
531676	2	1	9	0	9	9	9	9	9	9	9	0
531335	9	1	1	0	1	1	1	1	1	1	1	1
PL0214	9	9	9	0	0	0	0	0	0	0	0	1
PL0444	9	9	9	0	0	0	0	0	0	0	0	0
PL0448	9	9	9	0	9	9	9	9	9	9	9	0
PL0501	9	9	9	0	9	9	9	9	9	9	9	0
531803	2	1	1	0	0	0	0	0	0	0	0	0
532853	2	1	9	0	9	9	9	9	9	9	9	0
NC0001	9	9	9	0	0	0	0	0	0	0	0	0
534087	1	1	9	0	9	9	9	9	9	9	9	0
534108	1	1	9	0	9	9	9	9	9	9	9	0
534167	1	2	1	0	0	0	0	1	1	1	1	1
534172	1	1	1	0	9	9	9	9	9	9	9	0
534149	1	2	9	0	1	1	1	1	1	1	1	1
535171	1	1	1	0	9	9	9	9	9	9	9	1
535510	9	1	9	0	0	0	0	1	1	1	1	1
536243	2	1	1	0	9	9	9	9	9	9	9	0
538350	9	1	9	0	9	9	9	9	9	9	9	0
541282	9	1	1	0	9	9	9	9	9	9	9	0
541280	1	1	1	0	9	9	9	9	9	9	9	1
541273	2	2	1	0	9	9	9	9	9	9	9	0
541279	2	1	1	0	9	9	9	9	9	9	9	0
541278	9	1	1	0	9	9	9	9	9	9	9	1
541276	9	1	1	0	9	9	9	9	9	9	9	0
542055	1	1	1	0	1	1	1	9	9	9	0	0
541997	2	1	9	0	9	9	9	9	9	9	9	0
541894	1	1	1	0	9	9	9	9	9	9	9	0
541927	1	1	9	0	9	9	9	9	9	9	9	0
542105	1	1	1	0	0	9	0	0	0	0	0	0
548648	1	1	1	0	0	0	0	0	0	0	0	0
549379	2	1	1	0	0	0	0	0	0	0	0	0
549689	9	2	1	0	0	0	0	0	0	0	0	0
550275	2	1	9	0	0	0	0	0	0	0	0	0
550279	1	2	1	0	0	0	0	0	0	0	0	0
550281	1	1	1	0	0	0	0	0	0	0	0	0
550287	1	1	1	0	0	0	0	0	0	0	0	0
551984	2	9	1	0	9	9	9	9	9	9	9	1
552846	1	1	1	0	0	0	0	0	0	0	0	0
552849	2	2	1	0	0	0	0	0	0	0	0	0
552853	1	1	1	0	0	0	0	0	0	0	0	0
552854	9	1	1	0	0	0	0	0	0	0	0	0
552857	1	1	1	0	9	9	9	9	9	9	9	0
552858	1	2	1	0	0	0	0	0	0	0	0	0
552859	1	1	1	0	0	0	0	0	0	0	0	0
552861	1	1	1	0	0	0	0	0	0	0	0	0
552862	2	1	1	0	0	0	0	0	0	0	0	0
552863	1	1	1	0	0	0	0	0	0	0	0	0
552866	1	1	1	0	0	0	0	0	0	0	0	1
552868	1	1	1	0	0	0	0	0	0	0	0	0
552870	1	1	1	0	0	0	0	0	0	0	0	0
552602	9	1	1	0	0	0	0	0	0	0	0	0
552603	1	2	1	0	0	0	0	0	0	0	0	0
552604	2	1	1	0	0	1	0	0	0	0	0	0
552606	1	1	1	0	0	0	0	0	0	0	0	0
552607	1	1	1	0	1	1	1	1	1	1	1	1
552609	1	1	1	0	0	0	0	0	0	0	0	0
552610	2	1	1	0	1	1	1	9	9	9	9	0
552613	2	1	1	0	0	0	0	0	0	0	0	0
552616	1	2	1	0	0	0	0	0	0	0	0	0
554610	2	1	1	0	9	9	9	9	9	9	9	0
553693	1	1	1	0	0	0	0	0	0	0	0	1
553694	1	1	1	0	9	9	9	9	9	9	9	0
553695	1	1	1	0	9	9	9	9	9	9	9	0
553765	2	1	1	0	9	9	9	9	9	9	9	0
553786	1	1	1	0	0	0	0	0	0	0	0	1
553788	1	1	1	0	0	0	0	0	0	0	0	0
553789	2	1	1	0	0	0	0	0	0	0	0	0
553790	1	1	1	0	0	0	0	0	0	0	0	0
553791	2	1	1	0	1	1	1	1	1	1	1	1
553792	2	2	1	0	0	9	0	0	0	0	0	0
553794	1	2	1	0	0	0	0	0	0	0	0	0
553796	2	2	1	0	0	0	0	0	0	0	0	1
553799	1	1	1	0	0	0	0	0	0	0	0	1
553806	9	1	9	0	0	0	0	0	0	0	0	0
558711	1	1	9	0	9	9	9	9	9	9	9	0
185665	2	1	1	0	0	0	0	0	0	0	0	0
185666	1	1	1	0	0	0	0	0	0	0	0	0
185668	2	1	1	0	0	0	0	0	0	0	0	0
185669	1	1	1	0	0	0	0	0	0	0	0	0
185674	9	1	1	0	0	0	0	0	0	0	0	0
185686	9	1	9	0	9	9	9	9	9	9	9	0
185687	2	1	1	0	0	0	0	0	0	0	0	0
185688	1	1	1	0	0	0	0	0	0	0	0	0
185807	1	1	9	0	9	9	9	9	9	9	9	0
187798	1	1	1	0	1	1	1	1	1	1	1	0
187799	2	1	1	0	0	0	0	0	0	0	0	0
187801	9	1	1	0	0	0	0	0	0	0	0	0
187803	2	1	1	0	9	9	9	9	9	9	9	0
1080	1	1	1	0	0	0	0	0	0	0	0	0
1084	2	1	1	0	0	0	0	0	9	0	0	0
1095	9	1	1	0	0	0	0	0	0	0	0	0
1211	1	1	1	0	1	1	1	1	1	1	1	1
1212	2	1	1	0	9	9	9	9	9	9	9	0
1214	1	1	1	0	0	0	0	0	0	0	0	0
1217	9	1	1	0	0	0	0	0	0	0	0	0
1229	1	1	1	0	0	0	0	0	0	0	0	0
1236	2	1	1	0	9	9	9	1	1	1	1	0
1237	1	1	1	0	0	0	0	0	0	0	0	0
1238	1	1	1	0	0	0	0	0	0	0	0	0
1241	1	1	1	0	0	0	0	0	0	0	0	0
1141	2	1	1	0	1	1	1	1	1	1	1	1
1256	9	1	1	0	1	9	1	9	0	0	1	0
1258	9	1	1	0	1	1	1	1	1	1	1	1
1129	9	1	1	0	0	0	0	0	0	0	0	0
1145	1	1	1	0	9	9	9	9	9	9	9	1
1061	2	1	1	0	9	9	9	9	9	9	9	0
169327	2	1	1	0	0	0	0	0	0	0	0	0
169328	1	1	1	0	9	9	9	9	9	9	9	1
169330	9	1	1	0	1	1	1	1	1	1	1	1
169331	2	1	1	0	0	0	0	0	0	0	0	0
169333	2	1	1	0	9	0	0	0	0	0	0	0
169334	1	1	1	0	0	0	0	0	0	0	0	0
169336	9	1	1	0	1	9	1	9	9	1	1	1
169341	2	1	1	0	9	9	9	9	9	9	9	1
169347	2	1	1	0	1	1	1	1	1	1	1	1
169348	2	1	1	0	0	0	0	0	0	0	0	0
169353	9	1	1	0	1	1	1	1	1	1	1	1
169363	2	1	1	0	9	9	9	9	9	9	9	0
169366	2	1	1	0	0	0	0	0	0	0	0	1
169367	2	1	1	0	1	1	1	1	1	1	1	1
169368	1	1	1	0	0	0	0	0	0	0	0	0
169391	2	1	1	0	9	9	9	9	9	9	9	1
169397	1	1	1	0	0	0	0	0	0	0	0	0
169449	1	1	1	0	9	9	9	9	9	9	9	1
169424	2	1	1	0	0	0	0	0	0	0	0	0
169427	2	1	1	0	0	0	0	0	0	0	0	1
169947	2	1	1	0	0	0	0	0	0	0	0	0
169910	1	1	1	0	0	0	0	9	9	9	1	0
169911	9	1	1	0	9	9	9	9	9	9	9	1
169912	9	1	1	0	9	9	9	9	9	9	9	0
169915	9	1	1	0	1	1	1	1	1	1	1	1
169922	2	1	1	0	0	0	0	0	0	0	0	0
169923	1	1	1	0	0	0	0	0	0	0	0	0
169925	1	1	1	0	9	9	9	9	9	9	9	1
169926	1	1	1	0	0	0	0	0	0	0	0	0
169927	9	1	1	0	0	0	0	0	0	0	0	0
169928	2	1	1	0	9	9	9	9	9	9	9	0
169929	1	1	1	0	9	9	9	9	9	9	9	1
169933	1	1	1	0	1	1	1	1	1	1	1	1
169934	2	1	1	0	0	0	0	0	0	0	0	0
169936	1	9	1	0	9	9	9	9	9	9	9	0
169942	1	1	1	0	0	0	0	0	0	0	0	0
170040	9	1	1	0	0	0	0	0	0	0	0	1
170044	9	1	1	0	0	0	0	0	0	0	0	0
170052	9	1	1	0	0	0	0	0	0	0	0	0
170053	9	1	1	0	9	9	9	9	9	9	9	1
170054	9	1	1	0	0	0	0	0	0	0	0	0
170055	9	1	1	0	9	9	9	9	9	9	9	0
170056	9	1	1	0	9	9	9	9	9	9	9	1
170057	2	1	1	0	0	0	0	0	0	0	0	1
170058	1	1	1	0	1	1	1	9	0	9	1	0
170059	1	1	1	0	0	0	0	0	0	0	0	0
170060	1	1	1	0	0	0	0	0	0	0	0	0
170061	1	1	1	0	9	9	9	9	9	9	9	1
170066	2	1	1	0	0	0	0	0	0	0	0	0
170067	1	1	1	0	0	0	0	0	0	0	0	0
170074	1	1	1	0	0	0	0	0	0	0	0	1
170075	1	1	1	0	9	9	9	9	9	9	9	0
170079	1	1	1	0	0	0	0	0	0	0	0	0
170081	9	1	1	0	0	0	0	0	0	0	0	0
170084	1	1	1	0	0	0	0	0	0	0	0	0
170129	2	1	1	0	0	0	0	0	0	0	0	0
170126	9	1	1	0	0	0	0	0	0	0	0	0
170196	9	1	1	0	9	9	9	9	9	9	9	1
174746	1	1	1	0	0	0	0	0	0	0	0	0
174749	1	1	1	0	0	0	0	0	0	0	0	0
174165	2	1	1	0	9	9	9	9	9	9	9	0
174166	1	1	1	0	0	0	0	0	0	0	0	0
172981	1	1	1	0	0	0	0	0	0	0	0	0
172982	1	1	1	0	9	9	9	1	1	1	1	0
172983	1	1	1	0	0	1	1	1	1	1	1	0
172985	1	1	1	0	0	0	0	0	0	0	0	0
172988	1	1	1	0	1	1	1	1	1	1	1	1
172996	1	1	1	0	0	0	0	0	0	0	0	1
175004	2	1	1	0	0	0	0	0	0	0	0	1
175008	2	1	1	0	9	9	9	9	9	9	9	1
175011	1	1	1	0	0	0	0	0	0	0	0	0
175012	1	1	1	0	0	0	0	0	0	0	0	0
175013	2	1	1	0	0	0	0	0	0	0	0	0
175014	1	1	1	0	1	1	1	1	1	1	1	1
175015	1	1	1	0	0	0	0	0	0	0	0	0
175016	9	1	1	0	9	9	9	9	9	9	9	1
175017	1	1	1	0	0	0	0	0	0	0	0	0
175018	1	1	1	0	9	9	9	9	9	9	9	0
175019	2	1	1	0	9	9	9	9	9	9	9	0
175020	1	1	1	0	0	0	0	0	0	0	0	1
175021	1	1	1	0	9	9	9	9	9	9	9	0
175022	1	1	1	0	9	9	9	9	9	9	9	1
175023	1	1	1	0	9	9	9	9	9	9	9	1
175025	1	1	1	0	0	0	0	0	0	0	0	0
175029	1	1	1	0	0	0	0	0	0	0	0	0
175031	2	1	1	0	9	9	9	9	9	9	9	1
175032	2	1	1	0	0	0	0	0	0	0	0	0
175033	2	1	1	0	9	9	9	9	9	9	9	1
175034	2	1	1	0	0	0	0	0	0	0	0	0
175035	9	1	1	0	9	9	9	9	9	9	9	0
175036	2	1	1	0	0	0	0	0	0	0	0	0
175037	2	1	1	0	0	0	0	0	0	0	0	0
175038	1	1	1	0	9	9	9	9	9	9	9	0
175039	2	1	1	0	9	9	9	9	9	9	9	1
175040	1	1	1	0	9	9	9	9	9	9	9	0
175042	1	1	1	0	0	0	0	0	0	0	0	0
175043	1	1	1	0	0	0	0	1	1	1	1	0
175045	2	1	1	0	0	0	0	0	0	0	0	0
175046	1	1	1	0	0	0	0	0	0	0	0	0
175047	9	1	1	0	0	0	0	0	0	0	0	0
175048	9	1	1	0	0	0	0	0	0	0	0	0
175049	2	1	1	0	0	0	0	0	0	0	0	1
176790	1	1	1	0	9	9	9	9	9	9	9	0
176792	1	1	1	0	0	0	0	0	0	0	0	0
176800	9	1	1	0	9	9	9	9	9	9	9	0
176796	1	1	1	0	0	0	0	0	0	0	0	0
176801	9	1	1	0	0	0	0	0	0	0	0	0
176802	2	1	1	0	0	0	0	0	0	0	0	0
176881	1	1	1	0	0	0	0	0	0	0	0	0
176972	1	1	1	0	0	0	0	0	0	0	0	0
176974	1	1	1	0	1	1	1	1	1	1	1	0
178197	9	1	1	0	9	9	9	9	9	9	9	1
178199	1	1	1	0	1	1	1	1	1	1	1	1
176942	1	1	1	0	9	9	9	9	9	9	9	1
178200	1	1	1	0	0	0	0	0	0	0	0	0
178201	1	1	1	0	0	0	0	0	0	0	0	0
178202	1	1	1	0	1	1	1	1	1	1	1	1
178203	1	1	1	0	0	0	0	0	0	0	0	0
178204	9	9	9	0	9	9	9	9	9	9	9	1
178206	1	1	1	0	9	9	9	9	9	9	9	1
178207	1	1	1	0	9	9	9	9	9	9	9	0
178208	1	1	1	0	0	0	0	0	0	0	0	0
178209	1	1	1	0	0	0	0	0	0	0	0	1
178211	1	1	1	0	9	9	9	9	9	9	9	1
178212	9	1	1	0	9	9	9	9	9	9	9	1
178213	1	1	1	0	0	0	0	0	0	0	0	0
178214	1	1	1	0	9	9	9	9	9	9	9	0
178216	1	1	1	0	9	9	9	9	9	9	9	1
178217	2	1	1	0	0	0	0	0	0	0	0	0
178218	2	1	1	0	0	0	0	0	0	0	0	0
178220	2	1	1	0	1	1	1	1	1	1	1	1
178221	9	1	1	0	0	0	0	0	0	0	0	0
178222	2	1	1	0	9	9	9	9	9	9	9	1
178223	1	1	1	0	0	0	0	0	0	0	0	0
178224	1	1	1	0	9	9	9	9	9	9	9	1
178225	1	1	1	0	9	9	9	9	9	9	9	0
178226	2	1	1	0	0	0	0	0	0	0	0	0
178227	1	1	1	0	1	1	1	1	1	1	1	1
178231	1	1	1	0	9	9	9	9	9	9	9	0
178232	9	1	1	0	9	9	9	9	9	9	9	1
178108	1	1	1	0	0	0	0	0	0	0	0	0
178109	2	1	1	0	0	0	0	0	0	0	0	1
178114	1	1	1	0	1	1	1	1	1	1	1	1
178122	1	1	1	0	1	1	1	1	1	1	1	1
178123	2	1	1	0	1	1	1	1	1	1	1	1
178124	1	1	1	0	9	9	9	9	9	9	9	1
178125	9	1	1	0	1	1	1	1	1	1	1	1
178126	9	1	1	0	9	9	9	9	9	9	9	0
178127	9	1	1	0	0	0	0	0	0	0	0	0
178128	9	1	1	0	0	0	0	0	0	0	0	0
178129	1	1	1	0	9	9	9	9	9	9	9	0
178130	1	1	1	0	9	9	9	9	9	9	9	0
178131	9	1	1	0	9	9	9	9	9	9	9	0
178133	9	1	1	0	0	0	0	0	0	0	0	0
178134	2	1	1	0	0	0	0	0	0	0	0	0
178136	1	1	1	0	0	0	0	0	0	0	0	0
178138	1	1	1	0	0	0	0	0	0	0	0	0
178142	1	1	1	0	0	0	0	0	0	0	0	0
178144	1	1	1	0	9	9	9	9	9	9	9	0
178148	1	1	1	0	1	1	1	1	1	1	1	0
178536	1	1	1	0	0	0	0	0	0	0	0	0
178419	1	1	1	0	0	0	0	0	0	0	0	0
178609	1	1	1	0	9	9	9	9	9	9	9	0
178610	2	1	1	0	0	0	0	0	0	0	0	0
178616	2	1	1	0	0	0	0	0	0	0	0	0
178617	1	1	1	0	0	0	0	0	0	0	0	0
178618	1	1	1	0	0	0	0	0	0	0	0	0
178620	2	1	1	0	9	9	9	9	9	9	9	0
178621	1	1	1	0	9	9	9	9	9	9	9	0
178622	2	1	1	0	9	9	9	9	9	9	9	1
178623	1	1	1	0	9	9	9	9	9	9	9	0
179594	1	1	1	0	0	0	0	0	0	0	0	1
179606	2	1	1	0	0	0	0	0	0	0	0	0
179609	1	1	1	0	0	0	0	0	0	0	0	0
179610	1	1	1	0	9	9	9	9	9	9	9	1
179611	1	1	1	0	9	9	9	9	9	9	9	1
179612	1	1	1	0	0	0	0	0	0	0	0	0
179613	1	1	1	0	0	0	0	0	0	0	0	0
179616	1	1	1	0	9	9	9	9	9	9	9	0
179618	2	1	1	0	1	1	1	1	1	1	1	0
179620	1	1	1	0	9	9	9	9	9	9	9	1
179621	2	1	1	0	9	9	9	9	9	9	9	1
181167	1	1	1	0	0	0	0	0	0	0	0	0
181176	2	1	1	0	0	0	0	0	0	0	0	0
181178	2	1	1	0	0	0	0	0	0	0	0	0
181183	1	1	1	0	9	9	9	9	9	9	9	0
181184	9	1	1	0	0	0	0	0	0	0	0	0
181849	9	1	1	0	0	0	0	0	0	0	0	0
181855	9	1	1	0	0	0	0	0	0	0	0	0
181856	9	1	1	0	0	0	0	0	0	0	0	0
181186	9	1	1	0	1	1	1	1	1	1	1	1
181187	9	1	1	0	9	9	9	9	9	9	9	0
181188	9	1	1	0	0	0	0	0	0	0	0	0
181191	1	1	1	0	0	0	0	0	0	0	0	0
181193	1	1	1	0	0	0	0	0	0	0	0	0
181195	1	1	1	0	0	0	0	0	0	0	0	0
181196	1	1	1	0	9	9	9	9	9	9	9	0
181602	1	1	1	0	0	0	0	0	0	0	0	0
182603	1	1	1	0	0	0	0	0	0	0	0	0
182606	1	1	1	0	0	0	0	0	0	0	0	0
182607	9	1	1	0	0	0	0	0	0	0	0	0
182609	9	1	1	0	0	0	0	0	0	0	0	0
182610	2	1	1	0	9	9	9	9	9	9	9	1
182626	1	1	1	0	0	0	0	0	0	0	0	0
192629	1	1	1	0	9	9	9	9	9	9	9	1
182936	9	1	1	0	1	1	1	1	1	1	1	1
182637	2	1	1	0	1	1	1	1	1	1	1	1
182643	9	1	1	0	1	1	1	1	1	1	1	1
182645	9	1	1	0	9	9	9	9	9	9	9	0
182647	1	1	1	0	0	0	0	0	0	0	0	0
182649	9	1	1	0	0	0	0	0	0	0	0	0
182653	1	1	1	0	9	9	9	9	9	9	9	0
182654	1	1	1	0	9	9	9	9	9	9	9	1
182663	1	1	1	0	9	9	9	9	9	9	9	0
183777	1	1	1	0	0	0	0	0	0	0	0	0
183783	1	1	1	0	0	0	0	0	0	0	0	0
183701	9	1	1	0	9	9	9	9	9	9	9	1
183702	1	1	1	0	0	0	0	0	0	0	0	0
183797	9	1	1	0	1	1	1	1	1	1	1	0
183798	1	1	1	0	0	0	0	0	0	0	0	0
183804	2	1	1	0	1	1	1	1	1	1	1	0
183807	1	1	1	0	0	0	0	0	0	0	0	0
183813	1	1	1	0	9	9	9	9	9	9	9	1
183817	9	1	1	0	0	0	0	0	0	0	0	1
183823	2	1	1	0	9	9	9	9	9	9	9	1
183842	1	1	1	0	9	9	9	9	9	9	9	0
184493	1	1	1	0	1	1	1	1	1	1	1	1
184494	9	1	1	0	0	0	0	0	0	0	0	0
184496	2	1	1	0	9	9	9	9	9	9	9	0
184504	1	1	1	0	9	9	9	9	9	9	9	0
184505	1	1	1	0	9	9	9	9	9	9	9	0
184507	1	1	1	0	9	9	9	9	9	9	9	1
184510	2	1	1	0	0	0	0	0	0	0	0	0
184516	1	1	1	0	9	9	9	9	9	9	9	0
184523	1	1	1	0	0	0	0	0	0	0	0	1
184524	1	1	1	0	0	0	0	0	0	0	0	0
184530	1	1	1	0	0	0	0	0	0	0	0	0
184536	2	1	1	0	1	1	1	1	1	1	1	1
184549	1	1	1	0	9	9	9	9	9	9	9	1
184553	2	1	1	0	9	9	9	9	9	9	9	1
184633	9	1	1	0	0	0	0	0	0	0	0	0
184640	2	1	1	0	0	0	0	0	0	0	0	0
184643	1	1	1	0	0	0	0	0	0	0	0	0
184645	1	1	1	0	0	0	0	0	0	0	0	0
184653	1	1	1	0	0	0	0	0	0	0	0	0
184661	1	1	1	0	0	0	0	0	0	0	0	0
184666	1	1	1	0	1	1	1	0	0	0	1	0
184677	9	1	1	0	9	9	9	9	9	9	9	0
184725	1	1	1	0	9	9	9	9	9	9	9	0
184726	1	1	1	0	9	9	9	9	9	9	9	0
184727	9	1	1	0	0	0	0	0	0	0	0	0
184739	1	1	1	0	0	0	0	0	0	0	0	0
184742	1	1	1	0	9	9	9	9	9	9	9	1
184757	1	1	1	0	0	0	0	0	0	0	0	1
184759	2	1	1	0	9	9	9	9	9	9	9	1
184760	1	1	1	0	1	1	1	1	1	1	1	1
186925	1	1	1	0	0	0	0	0	0	0	0	0
186927	1	1	1	0	1	1	1	1	1	1	1	1
186959	2	1	1	0	0	0	0	0	0	0	0	0
186979	2	1	1	0	9	9	9	9	9	9	9	0
187009	9	1	1	0	9	9	9	9	9	9	9	1
187066	2	1	1	0	0	0	0	0	0	0	0	0
187065	1	1	1	0	1	1	1	1	1	1	1	1
186879	1	1	1	0	0	0	0	0	0	0	0	1
186876	2	1	1	0	0	0	0	0	0	0	0	0
186821	1	1	1	0	0	0	0	0	0	0	0	0
186830	1	1	1	0	1	1	1	1	1	1	1	0
186833	2	1	1	0	9	9	9	9	9	9	9	1
186835	9	1	1	0	1	1	1	1	1	1	1	1
186941	2	1	1	0	1	1	1	1	1	1	1	1
189282	1	1	1	0	1	1	1	1	1	1	1	1
189285	1	1	1	0	9	9	9	9	9	9	9	0
189286	9	1	1	0	0	0	0	0	0	0	0	0
189287	2	1	1	0	9	9	9	9	9	9	9	0
189288	1	1	1	0	9	9	9	9	9	9	9	1
189289	9	1	1	0	0	0	0	0	0	0	0	0
189290	1	1	1	0	9	9	9	9	9	9	9	1
189292	1	1	1	0	0	0	0	0	0	0	0	0
189293	9	1	1	0	0	0	0	0	0	0	0	0
189294	1	1	1	0	9	9	9	9	9	9	9	1
189295	9	1	1	0	9	9	9	9	9	9	9	1
189299	2	1	1	0	9	9	9	9	9	9	9	0
189300	9	1	1	0	0	0	0	0	0	0	0	0
189301	2	1	1	0	0	0	0	0	0	0	0	1
189324	2	1	1	0	9	9	9	9	9	9	9	0
189325	2	9	9	0	9	9	9	9	9	9	9	1
189326	1	1	1	0	9	9	9	9	9	9	9	0
189327	1	1	1	0	0	0	0	0	0	0	0	0
189328	1	1	1	0	9	9	9	9	9	9	9	0
189329	1	1	1	0	9	9	9	9	9	9	9	0
189330	2	1	1	0	0	0	0	0	0	0	0	0
189332	1	1	1	0	0	9	0	9	1	1	1	0
189341	2	1	1	0	0	0	0	0	0	0	0	0
189342	2	1	1	0	1	1	1	1	1	1	1	1
189346	1	1	1	0	1	1	1	1	1	1	1	1
190174	1	1	1	0	1	1	1	1	1	1	1	1
190181	1	1	1	0	0	0	0	0	0	0	0	0
190182	1	1	1	0	1	1	1	1	1	1	1	1
190184	1	1	1	0	0	0	0	0	0	0	0	0
190185	1	1	1	0	9	9	9	9	9	9	9	1
190188	1	1	1	0	1	1	1	1	1	1	1	1
190190	1	1	1	0	0	0	0	0	0	0	0	0
190203	9	1	1	0	0	0	0	0	0	0	0	0
190206	1	1	1	0	0	0	0	0	0	0	0	0
190207	2	1	1	0	9	9	9	9	9	9	9	0
190212	2	1	1	0	0	0	0	0	0	0	0	0
190213	1	1	1	0	9	9	9	9	9	9	9	1
190099	2	1	1	0	9	9	9	9	9	9	9	0
190104	9	1	1	0	0	0	0	0	0	0	0	0
190117	2	1	1	0	0	0	0	0	0	0	0	1
190127	1	1	1	0	0	0	0	0	0	0	0	0
190131	9	1	1	0	1	1	1	1	1	1	1	1
190133	1	1	1	0	0	0	0	0	0	0	0	0
190134	1	1	1	0	0	0	0	0	0	0	0	0
190135	1	1	1	0	0	0	0	0	0	0	0	0
190136	1	1	1	0	0	0	0	0	0	0	0	0
190138	2	1	1	0	1	1	1	1	1	1	1	1
190139	1	1	1	0	9	9	9	9	9	9	9	0
190140	1	1	1	0	0	0	0	0	0	0	0	0
190142	1	1	1	0	0	0	0	0	0	0	0	0
190150	1	1	1	0	9	9	9	9	9	9	9	1
190151	2	1	1	0	0	0	0	0	0	0	0	0
190588	1	1	1	0	1	1	1	1	1	1	1	1
190587	2	1	1	0	1	1	1	1	1	1	1	0
190592	1	1	1	0	0	0	0	0	0	0	0	0
190593	1	1	1	0	0	0	0	0	0	0	0	0
190594	1	1	1	0	0	0	0	0	0	0	0	0
190598	1	1	1	0	0	0	0	0	0	0	0	0
190599	1	1	1	0	1	1	1	1	1	1	1	1
190607	1	1	1	0	0	0	0	0	0	0	0	0
190613	1	1	1	0	0	0	0	0	0	0	0	0
190619	9	1	1	0	0	0	0	0	0	0	0	0
190534	1	1	1	0	0	0	0	0	0	0	0	0
190535	1	1	1	0	1	1	1	1	1	1	1	1
190510	9	1	1	0	0	0	0	0	0	0	0	0
190504	1	1	1	0	0	0	0	0	0	0	0	0
190410	2	1	1	0	1	1	1	1	1	1	1	1
197827	1	1	1	0	1	1	1	1	1	1	1	1
197790	2	1	1	0	0	0	0	0	0	0	0	0
197679	2	1	1	0	9	9	9	9	9	9	9	0
197387	1	1	1	0	0	0	0	0	0	0	0	0
197393	2	1	1	0	0	0	0	0	0	0	0	0
197398	1	1	1	0	0	0	0	0	0	0	0	1
197399	1	1	1	0	0	0	0	0	0	0	0	0
197303	1	1	1	0	9	9	9	9	9	9	9	0
195192	1	1	1	0	1	1	1	1	1	1	1	1
195822	1	1	1	0	0	0	0	0	0	0	0	0
195575	2	1	1	0	0	0	0	0	0	0	0	0
195553	1	1	1	0	0	0	0	0	0	0	0	0
195555	2	1	1	0	0	0	0	0	0	0	0	0
195511	2	1	1	0	9	9	9	9	9	9	9	0
195517	9	1	1	0	0	0	0	0	0	0	0	0
195459	1	1	1	0	9	9	9	9	9	9	9	0
195462	1	1	1	0	9	9	9	9	9	9	9	1
195329	2	1	1	0	0	0	0	0	0	0	0	0
195324	2	1	1	0	0	0	0	0	0	0	0	0
195317	9	1	1	0	0	0	0	0	0	0	0	0
195368	2	1	1	0	0	0	0	0	0	0	0	1
195369	1	1	1	0	9	9	9	1	1	1	1	0
195378	2	1	1	0	1	1	1	1	1	1	1	1
195380	1	1	1	0	1	1	1	1	1	1	1	1
195382	1	1	1	0	1	1	1	1	1	1	1	1
195287	2	1	1	0	9	9	9	9	9	9	9	0
195193	1	1	1	0	0	0	0	0	0	0	0	0
195196	1	1	1	0	0	0	0	0	0	0	0	0
195198	1	1	1	0	9	9	9	9	9	9	9	1
195200	1	1	1	0	1	1	1	1	1	1	1	1
195201	2	1	1	0	9	9	9	9	9	9	9	0
195202	2	1	1	0	9	9	9	9	9	9	9	1
195203	9	1	1	0	0	0	0	0	0	0	0	0
195204	1	1	1	0	0	0	0	0	0	0	0	0
149350	2	1	1	0	1	1	1	1	1	1	1	1
199299	1	1	1	0	1	1	1	1	1	1	1	1
199300	1	1	1	0	0	0	0	0	0	0	0	0
199302	1	1	1	0	0	0	0	0	0	0	0	0
199322	2	1	1	0	0	0	0	0	0	0	0	0
199165	1	1	1	0	1	1	1	1	1	1	1	0
198693	1	1	1	0	0	0	0	0	0	0	0	1
198697	2	1	1	0	0	0	0	0	0	0	0	0
202168	2	1	1	0	1	1	1	1	1	1	1	1
202170	2	1	1	0	1	1	1	1	1	1	1	1
202172	1	1	1	0	1	1	1	1	1	1	1	1
202173	1	1	1	0	1	1	1	1	1	1	1	1
202120	2	1	1	0	0	0	0	0	0	0	0	0
199377	1	1	1	0	1	1	1	1	1	1	1	0
199378	2	1	1	0	0	0	0	0	0	0	0	0
199382	1	1	1	0	0	0	0	0	0	0	0	0
200264	9	1	1	0	9	9	9	9	9	9	9	1
204249	1	1	1	0	0	0	0	0	0	0	0	0
204250	2	1	1	0	9	9	9	9	9	9	9	1
205571	1	1	1	0	0	0	0	0	0	0	0	1
205577	1	1	1	0	1	1	1	1	1	1	1	1
205624	9	1	1	0	1	1	1	1	1	1	1	1
205632	1	1	1	0	1	1	1	1	1	1	1	1
205636	1	1	1	0	0	0	0	0	0	0	0	0
205637	1	1	1	0	0	0	0	0	0	0	0	0
205638	2	1	1	0	9	9	9	9	9	9	9	1
205639	1	1	1	0	1	1	1	1	1	1	1	1
205640	1	1	1	0	1	1	1	1	1	1	1	1
205641	1	1	1	0	0	0	0	0	0	0	0	0
205753	1	1	1	0	1	1	1	1	1	1	1	1
205760	2	1	1	0	1	1	1	1	1	1	1	1
205761	1	1	1	0	1	1	1	1	1	1	1	1
205764	1	1	1	0	1	1	1	1	1	1	1	1
205765	1	1	1	0	1	1	1	1	1	1	1	1
205766	1	1	1	0	1	1	1	9	9	9	1	0
205908	1	1	1	0	9	9	9	9	9	9	9	1
207507	1	1	1	0	1	1	1	1	1	1	1	1
207509	1	1	1	0	0	0	0	0	0	0	0	1
207517	1	1	1	0	0	0	0	0	0	0	0	0
207520	1	1	1	0	0	0	0	0	0	0	0	0
207524	1	1	1	0	1	1	1	1	1	1	1	1
207525	2	1	1	0	9	9	9	9	9	9	9	0
207526	2	1	1	0	1	1	1	1	1	1	1	1
207528	2	1	1	0	0	0	0	0	0	0	0	1
205926	1	1	1	0	0	0	0	0	0	0	0	0
205929	1	1	1	0	1	1	1	1	1	1	1	1
205930	2	1	1	0	1	1	1	1	1	1	1	1
205931	1	1	1	0	1	1	1	1	1	1	1	1
205934	9	1	1	0	1	1	1	1	1	1	1	1
205937	1	1	1	0	0	0	0	0	0	0	0	0
206056	2	1	1	0	0	0	0	0	0	0	0	0
206057	2	1	1	0	9	9	9	9	9	9	9	0
